# Supplementary material for: Impact of Smoking on Outcomes in HPV-Positive Oropharyngeal Squamous Cell Carcinoma in a Chinese Cohort Under AJCC 8th Edition Staging
Source: J Clin Med. 2025 Sep 26;14(19):6802. doi: 10.3390/jcm14196802 (PMC12525341; doi:10.3390/jcm14196802)
Supplement: Supplementary file 1 [file jcm-14-06802-s001.zip]

Archive with 1 entries (1 files):
- jcm-3811778-supplementary.pdf
